# Supplementary material for: Perspective of Attending Physicians on the Use of Telemedicine in an Outpatient Arthroplasty Setting During the COVID-19 Pandemic
Source: HSS J. 2021 Feb 21;17(1):31–5. doi: 10.1177/1556331620979984 (PMC8077992; doi:10.1177/1556331620979984)
Supplement: sj-zip-2-hss-10.1177_1556331620979984 – Supplemental material for Perspective of Attending Physicians on the Use of Telemedicine in an Outpatient Arthroplasty Setting During the COVID-19 Pandemic [file sj-zip-2-hss-10.1177_1556331620979984.zip]

Archive with 4 entries (4 files):
- ICJME_Cushner.pdf
- ICJME_Kolin.pdf
- ICJME_Carroll.pdf
- ICJME_Plancher.pdf
